# Supplementary material for: Acceptability Among Healthcare Providers of In Situ, Low-Dose, High-Frequency Neonatal Resuscitation Simulation Training Using Innovative Tools: Evidence from the Safer Births Bundle of Care
Source: Children (Basel). 2025 Aug 29;12(9):1150. doi: 10.3390/children12091150 (PMC12468043; doi:10.3390/children12091150)
Supplement: Supplementary file 1 [file children-12-01150-s001.zip]

Archive with 1 entries (1 files):
- children-3764191-supplementary.pdf
